# Supplementary material for: The Concept of Scaffold-Guided Bone Regeneration for the Treatment of Long Bone Defects: Current Clinical Application and Future Perspective
Source: J Funct Biomater. 2023 Jun 27;14(7):341. doi: 10.3390/jfb14070341 (PMC10381286; doi:10.3390/jfb14070341)
Supplement: Supplementary file 1 [file jfb-14-00341-s001.zip]

Archive with 1 entries (1 files):
- jfb-2381635-supplementary.pdf
